# Supplementary material for: Bayesian Reconstruction of Disease Outbreaks by Combining Epidemiologic and Genomic Data
Source: PLoS Comput Biol. 2014 Jan 23;10(1):e1003457. doi: 10.1371/journal.pcbi.1003457 (PMC3900386; doi:10.1371/journal.pcbi.1003457)
Supplement: Data S1 — SARS genome data. Information about the 13 SARS genomes collected from Genbank. The first column contains identifiers of the cases, while the second column contains Genbank accession numbers. (CSV) [file pcbi.1003457.s001.csv]

ID	GenBank	Genome Size	Date	Reference
Sin852	AY559082	29670bp	11/04/2003	Vega2004
Sin846	AY559094	29577bp	25/03/2003	Vega2004
SIN2774	AY283798	29711bp	09/03/2003	Ruan2003
SIN2677	AY283795	29705bp	09/03/2003	Ruan2003
SIN2500	AY283794	29711bp	25/02/2003	Ruan2003
SIN2748	AY283797	29706bp	14/03/2003	Ruan2003
SIN2679	AY283796	29711bp	15/03/2003	Ruan2003
Sin850	AY559096	29720bp	14/04/2003	Vega2004
Sin842	AY559081	29716bp	02/04/2003	Vega2004
Sin849	AY559086	29661bp	12/04/2003	Vega2004
Sin845	AY559093	29712bp	07/04/2003	Vega2004
Sin848	AY559085	29713bp	05/04/2003	Vega2004
Sin847	AY559095	29719bp	05/04/2003	Vega2004
