# Supplementary material for: Bayesian Reconstruction of Disease Outbreaks by Combining Epidemiologic and Genomic Data
Source: PLoS Comput Biol. 2014 Jan 23;10(1):e1003457. doi: 10.1371/journal.pcbi.1003457 (PMC3900386; doi:10.1371/journal.pcbi.1003457)
Supplement: Data S3 — List of mutations between pairs of SARS genomes. This text file reports the output of the function ‘findMutations’, implemented in the R package adegenet. The list of mutations from one genome to another is provided for all pairs of genomes in the SARS data. Genome labels match those of the fasta file provided as Data S1. (TXT) [file pcbi.1003457.s003.txt]

$`Sin852:11/04/2003->Sin846:25/03/2003`
      Sin852:11/04/2003 Sin846:25/03/2003      short
18                    t                 c    18:t->c
19                    a                 c    19:a->c
547                   c                 t   547:c->t
1726                  c                 t  1726:c->t
9554                  t                 g  9554:t->g
9590                  t                 a  9590:t->a
9676                  c                 t  9676:c->t
13348                 t                 c 13348:t->c
15997                 g                 a 15997:g->a
19243                 c                 t 19243:c->t
23281                 c                 t 23281:c->t
28010                 t                 c 28010:t->c

$`Sin852:11/04/2003->Sin2774:9/03/2003`
      Sin852:11/04/2003 Sin2774:9/03/2003      short
18                    t                 c    18:t->c
19                    a                 c    19:a->c
547                   c                 t   547:c->t
1726                  c                 t  1726:c->t
13348                 t                 c 13348:t->c
18967                 t                 a 18967:t->a
19086                 c                 t 19086:c->t
19243                 c                 t 19243:c->t
22551                 t                 c 22551:t->c
23176                 t                 c 23176:t->c
23281                 c                 t 23281:c->t
23737                 g                 a 23737:g->a
23794                 c                 t 23794:c->t
28010                 t                 c 28010:t->c
28270                 c                 t 28270:c->t

$`Sin852:11/04/2003->Sin2677:9/03/2003`
      Sin852:11/04/2003 Sin2677:9/03/2003      short
18                    t                 c    18:t->c
19                    a                 c    19:a->c
547                   c                 t   547:c->t
1475                  a                 g  1475:a->g
1726                  c                 t  1726:c->t
13348                 t                 c 13348:t->c
19086                 c                 t 19086:c->t
19243                 c                 t 19243:c->t
22551                 t                 c 22551:t->c
23176                 t                 c 23176:t->c
23281                 c                 t 23281:c->t
23737                 g                 a 23737:g->a
27113                 a                 g 27113:a->g
28010                 t                 c 28010:t->c

$`Sin852:11/04/2003->Sin2500:25/02/2003`
      Sin852:11/04/2003 Sin2500:25/02/2003      short
18                    t                  c    18:t->c
19                    a                  c    19:a->c
547                   c                  t   547:c->t
1726                  c                  t  1726:c->t
13348                 t                  c 13348:t->c
19086                 c                  t 19086:c->t
19243                 c                  t 19243:c->t
22551                 t                  c 22551:t->c
23176                 t                  c 23176:t->c
23281                 c                  t 23281:c->t
23737                 g                  a 23737:g->a
26430                 g                  a 26430:g->a
28010                 t                  c 28010:t->c

$`Sin852:11/04/2003->Sin2748:14/03/2003`
      Sin852:11/04/2003 Sin2748:14/03/2003      short
18                    t                  c    18:t->c
19                    a                  c    19:a->c
547                   c                  t   547:c->t
1726                  c                  t  1726:c->t
13348                 t                  c 13348:t->c
19086                 c                  t 19086:c->t
19243                 c                  t 19243:c->t
22551                 t                  c 22551:t->c
23176                 t                  c 23176:t->c
23281                 c                  t 23281:c->t
23737                 g                  a 23737:g->a
28010                 t                  c 28010:t->c

$`Sin852:11/04/2003->Sin2679:15/03/2003`
      Sin852:11/04/2003 Sin2679:15/03/2003      short
18                    t                  c    18:t->c
19                    a                  c    19:a->c
547                   c                  t   547:c->t
1726                  c                  t  1726:c->t
13348                 t                  c 13348:t->c
18284                 c                  a 18284:c->a
19243                 c                  t 19243:c->t
22551                 t                  c 22551:t->c
23281                 c                  t 23281:c->t
23737                 g                  a 23737:g->a
28010                 t                  c 28010:t->c

$`Sin852:11/04/2003->Sin850:14/04/2003`
      Sin852:11/04/2003 Sin850:14/04/2003      short
8                     g                 a     8:g->a
10                    t                 a    10:t->a
12                    c                 t    12:c->t
14                    t                 g    14:t->g
15                    c                 g    15:c->g
18                    t                 a    18:t->a
19                    a                 c    19:a->c
547                   c                 t   547:c->t
1726                  c                 t  1726:c->t
13348                 t                 c 13348:t->c
19243                 c                 t 19243:c->t
23281                 c                 t 23281:c->t
26389                 c                 t 26389:c->t
27028                 c                 t 27028:c->t

$`Sin852:11/04/2003->Sin842:2/04/2003`
      Sin852:11/04/2003 Sin842:2/04/2003      short
14                    t                c    14:t->c
15                    c                g    15:c->g
18                    t                c    18:t->c
19                    a                c    19:a->c
547                   c                t   547:c->t
1726                  c                t  1726:c->t
3420                  c                t  3420:c->t
13348                 t                c 13348:t->c
19243                 c                t 19243:c->t
23281                 c                t 23281:c->t
28010                 t                c 28010:t->c

$`Sin852:11/04/2003->Sin849:12/04/2003`
      Sin852:11/04/2003 Sin849:12/04/2003      short
18                    t                 c    18:t->c
19                    a                 c    19:a->c
547                   c                 t   547:c->t
1726                  c                 t  1726:c->t
13348                 t                 c 13348:t->c
19243                 c                 t 19243:c->t
23281                 c                 t 23281:c->t

$`Sin852:11/04/2003->Sin845:7/04/2003`
      Sin852:11/04/2003 Sin845:7/04/2003      short
18                    t                c    18:t->c
19                    a                c    19:a->c
19243                 c                t 19243:c->t
21904                 c                t 21904:c->t
23281                 c                t 23281:c->t
25160                 t                a 25160:t->a
27537                 t                c 27537:t->c

$`Sin852:11/04/2003->Sin848:5/04/2003`
      Sin852:11/04/2003 Sin848:5/04/2003      short
18                    t                c    18:t->c
19                    a                c    19:a->c
3215                  t                c  3215:t->c
14809                 c                t 14809:c->t
19243                 c                t 19243:c->t
23281                 c                t 23281:c->t
26207                 c                t 26207:c->t
26511                 t                c 26511:t->c

$`Sin852:11/04/2003->Sin847:5/04/2003`
      Sin852:11/04/2003 Sin847:5/04/2003      short
12                    c                t    12:c->t
13                    a                c    13:a->c
18                    t                c    18:t->c
19                    a                c    19:a->c
14809                 c                t 14809:c->t
19243                 c                t 19243:c->t
23281                 c                t 23281:c->t
26207                 c                t 26207:c->t
26511                 t                c 26511:t->c

$`Sin846:25/03/2003->Sin852:11/04/2003`
      Sin846:25/03/2003 Sin852:11/04/2003      short
18                    c                 t    18:c->t
19                    c                 a    19:c->a
547                   t                 c   547:t->c
1726                  t                 c  1726:t->c
9554                  g                 t  9554:g->t
9590                  a                 t  9590:a->t
9676                  t                 c  9676:t->c
13348                 c                 t 13348:c->t
15997                 a                 g 15997:a->g
19243                 t                 c 19243:t->c
23281                 t                 c 23281:t->c
28010                 c                 t 28010:c->t

$`Sin846:25/03/2003->Sin2774:9/03/2003`
      Sin846:25/03/2003 Sin2774:9/03/2003      short
9554                  g                 t  9554:g->t
9590                  a                 t  9590:a->t
9676                  t                 c  9676:t->c
15997                 a                 g 15997:a->g
18967                 t                 a 18967:t->a
19086                 c                 t 19086:c->t
22551                 t                 c 22551:t->c
23176                 t                 c 23176:t->c
23737                 g                 a 23737:g->a
23794                 c                 t 23794:c->t
28270                 c                 t 28270:c->t

$`Sin846:25/03/2003->Sin2677:9/03/2003`
      Sin846:25/03/2003 Sin2677:9/03/2003      short
1475                  a                 g  1475:a->g
9554                  g                 t  9554:g->t
9590                  a                 t  9590:a->t
9676                  t                 c  9676:t->c
15997                 a                 g 15997:a->g
19086                 c                 t 19086:c->t
22551                 t                 c 22551:t->c
23176                 t                 c 23176:t->c
23737                 g                 a 23737:g->a
27113                 a                 g 27113:a->g

$`Sin846:25/03/2003->Sin2500:25/02/2003`
      Sin846:25/03/2003 Sin2500:25/02/2003      short
9554                  g                  t  9554:g->t
9590                  a                  t  9590:a->t
9676                  t                  c  9676:t->c
15997                 a                  g 15997:a->g
19086                 c                  t 19086:c->t
22551                 t                  c 22551:t->c
23176                 t                  c 23176:t->c
23737                 g                  a 23737:g->a
26430                 g                  a 26430:g->a

$`Sin846:25/03/2003->Sin2748:14/03/2003`
      Sin846:25/03/2003 Sin2748:14/03/2003      short
9554                  g                  t  9554:g->t
9590                  a                  t  9590:a->t
9676                  t                  c  9676:t->c
15997                 a                  g 15997:a->g
19086                 c                  t 19086:c->t
22551                 t                  c 22551:t->c
23176                 t                  c 23176:t->c
23737                 g                  a 23737:g->a

$`Sin846:25/03/2003->Sin2679:15/03/2003`
      Sin846:25/03/2003 Sin2679:15/03/2003      short
9554                  g                  t  9554:g->t
9590                  a                  t  9590:a->t
9676                  t                  c  9676:t->c
15997                 a                  g 15997:a->g
18284                 c                  a 18284:c->a
22551                 t                  c 22551:t->c
23737                 g                  a 23737:g->a

$`Sin846:25/03/2003->Sin850:14/04/2003`
      Sin846:25/03/2003 Sin850:14/04/2003      short
18                    c                 a    18:c->a
9554                  g                 t  9554:g->t
9590                  a                 t  9590:a->t
9676                  t                 c  9676:t->c
15997                 a                 g 15997:a->g
26389                 c                 t 26389:c->t
27028                 c                 t 27028:c->t
28010                 c                 t 28010:c->t

$`Sin846:25/03/2003->Sin842:2/04/2003`
      Sin846:25/03/2003 Sin842:2/04/2003      short
3420                  c                t  3420:c->t
9554                  g                t  9554:g->t
9590                  a                t  9590:a->t
9676                  t                c  9676:t->c
15997                 a                g 15997:a->g

$`Sin846:25/03/2003->Sin849:12/04/2003`
      Sin846:25/03/2003 Sin849:12/04/2003      short
9554                  g                 t  9554:g->t
9590                  a                 t  9590:a->t
9676                  t                 c  9676:t->c
15997                 a                 g 15997:a->g
28010                 c                 t 28010:c->t

$`Sin846:25/03/2003->Sin845:7/04/2003`
      Sin846:25/03/2003 Sin845:7/04/2003      short
547                   t                c   547:t->c
1726                  t                c  1726:t->c
9554                  g                t  9554:g->t
9590                  a                t  9590:a->t
9676                  t                c  9676:t->c
13348                 c                t 13348:c->t
15997                 a                g 15997:a->g
21904                 c                t 21904:c->t
25160                 t                a 25160:t->a
27537                 t                c 27537:t->c
28010                 c                t 28010:c->t

$`Sin846:25/03/2003->Sin848:5/04/2003`
      Sin846:25/03/2003 Sin848:5/04/2003      short
547                   t                c   547:t->c
1726                  t                c  1726:t->c
3215                  t                c  3215:t->c
9554                  g                t  9554:g->t
9590                  a                t  9590:a->t
9676                  t                c  9676:t->c
13348                 c                t 13348:c->t
14809                 c                t 14809:c->t
15997                 a                g 15997:a->g
26207                 c                t 26207:c->t
26511                 t                c 26511:t->c
28010                 c                t 28010:c->t

$`Sin846:25/03/2003->Sin847:5/04/2003`
      Sin846:25/03/2003 Sin847:5/04/2003      short
547                   t                c   547:t->c
1726                  t                c  1726:t->c
9554                  g                t  9554:g->t
9590                  a                t  9590:a->t
9676                  t                c  9676:t->c
13348                 c                t 13348:c->t
14809                 c                t 14809:c->t
15997                 a                g 15997:a->g
26207                 c                t 26207:c->t
26511                 t                c 26511:t->c
28010                 c                t 28010:c->t

$`Sin2774:9/03/2003->Sin852:11/04/2003`
      Sin2774:9/03/2003 Sin852:11/04/2003      short
18                    c                 t    18:c->t
19                    c                 a    19:c->a
547                   t                 c   547:t->c
1726                  t                 c  1726:t->c
13348                 c                 t 13348:c->t
18967                 a                 t 18967:a->t
19086                 t                 c 19086:t->c
19243                 t                 c 19243:t->c
22551                 c                 t 22551:c->t
23176                 c                 t 23176:c->t
23281                 t                 c 23281:t->c
23737                 a                 g 23737:a->g
23794                 t                 c 23794:t->c
28010                 c                 t 28010:c->t
28270                 t                 c 28270:t->c

$`Sin2774:9/03/2003->Sin846:25/03/2003`
      Sin2774:9/03/2003 Sin846:25/03/2003      short
9554                  t                 g  9554:t->g
9590                  t                 a  9590:t->a
9676                  c                 t  9676:c->t
15997                 g                 a 15997:g->a
18967                 a                 t 18967:a->t
19086                 t                 c 19086:t->c
22551                 c                 t 22551:c->t
23176                 c                 t 23176:c->t
23737                 a                 g 23737:a->g
23794                 t                 c 23794:t->c
28270                 t                 c 28270:t->c

$`Sin2774:9/03/2003->Sin2677:9/03/2003`
      Sin2774:9/03/2003 Sin2677:9/03/2003      short
1475                  a                 g  1475:a->g
18967                 a                 t 18967:a->t
23794                 t                 c 23794:t->c
27113                 a                 g 27113:a->g
28270                 t                 c 28270:t->c

$`Sin2774:9/03/2003->Sin2500:25/02/2003`
      Sin2774:9/03/2003 Sin2500:25/02/2003      short
18967                 a                  t 18967:a->t
23794                 t                  c 23794:t->c
26430                 g                  a 26430:g->a
28270                 t                  c 28270:t->c

$`Sin2774:9/03/2003->Sin2748:14/03/2003`
      Sin2774:9/03/2003 Sin2748:14/03/2003      short
18967                 a                  t 18967:a->t
23794                 t                  c 23794:t->c
28270                 t                  c 28270:t->c

$`Sin2774:9/03/2003->Sin2679:15/03/2003`
      Sin2774:9/03/2003 Sin2679:15/03/2003      short
18284                 c                  a 18284:c->a
18967                 a                  t 18967:a->t
19086                 t                  c 19086:t->c
23176                 c                  t 23176:c->t
23794                 t                  c 23794:t->c
28270                 t                  c 28270:t->c

$`Sin2774:9/03/2003->Sin850:14/04/2003`
      Sin2774:9/03/2003 Sin850:14/04/2003      short
18                    c                 a    18:c->a
18967                 a                 t 18967:a->t
19086                 t                 c 19086:t->c
22551                 c                 t 22551:c->t
23176                 c                 t 23176:c->t
23737                 a                 g 23737:a->g
23794                 t                 c 23794:t->c
26389                 c                 t 26389:c->t
27028                 c                 t 27028:c->t
28010                 c                 t 28010:c->t
28270                 t                 c 28270:t->c

$`Sin2774:9/03/2003->Sin842:2/04/2003`
      Sin2774:9/03/2003 Sin842:2/04/2003      short
3420                  c                t  3420:c->t
18967                 a                t 18967:a->t
19086                 t                c 19086:t->c
22551                 c                t 22551:c->t
23176                 c                t 23176:c->t
23737                 a                g 23737:a->g
23794                 t                c 23794:t->c
28270                 t                c 28270:t->c

$`Sin2774:9/03/2003->Sin849:12/04/2003`
      Sin2774:9/03/2003 Sin849:12/04/2003      short
18967                 a                 t 18967:a->t
19086                 t                 c 19086:t->c
22551                 c                 t 22551:c->t
23176                 c                 t 23176:c->t
23737                 a                 g 23737:a->g
23794                 t                 c 23794:t->c
28010                 c                 t 28010:c->t
28270                 t                 c 28270:t->c

$`Sin2774:9/03/2003->Sin845:7/04/2003`
      Sin2774:9/03/2003 Sin845:7/04/2003      short
547                   t                c   547:t->c
1726                  t                c  1726:t->c
13348                 c                t 13348:c->t
18967                 a                t 18967:a->t
19086                 t                c 19086:t->c
21904                 c                t 21904:c->t
22551                 c                t 22551:c->t
23176                 c                t 23176:c->t
23737                 a                g 23737:a->g
23794                 t                c 23794:t->c
25160                 t                a 25160:t->a
27537                 t                c 27537:t->c
28010                 c                t 28010:c->t
28270                 t                c 28270:t->c

$`Sin2774:9/03/2003->Sin848:5/04/2003`
      Sin2774:9/03/2003 Sin848:5/04/2003      short
547                   t                c   547:t->c
1726                  t                c  1726:t->c
3215                  t                c  3215:t->c
13348                 c                t 13348:c->t
14809                 c                t 14809:c->t
18967                 a                t 18967:a->t
19086                 t                c 19086:t->c
22551                 c                t 22551:c->t
23176                 c                t 23176:c->t
23737                 a                g 23737:a->g
23794                 t                c 23794:t->c
26207                 c                t 26207:c->t
26511                 t                c 26511:t->c
28010                 c                t 28010:c->t
28270                 t                c 28270:t->c

$`Sin2774:9/03/2003->Sin847:5/04/2003`
      Sin2774:9/03/2003 Sin847:5/04/2003      short
547                   t                c   547:t->c
1726                  t                c  1726:t->c
13348                 c                t 13348:c->t
14809                 c                t 14809:c->t
18967                 a                t 18967:a->t
19086                 t                c 19086:t->c
22551                 c                t 22551:c->t
23176                 c                t 23176:c->t
23737                 a                g 23737:a->g
23794                 t                c 23794:t->c
26207                 c                t 26207:c->t
26511                 t                c 26511:t->c
28010                 c                t 28010:c->t
28270                 t                c 28270:t->c

$`Sin2677:9/03/2003->Sin852:11/04/2003`
      Sin2677:9/03/2003 Sin852:11/04/2003      short
18                    c                 t    18:c->t
19                    c                 a    19:c->a
547                   t                 c   547:t->c
1475                  g                 a  1475:g->a
1726                  t                 c  1726:t->c
13348                 c                 t 13348:c->t
19086                 t                 c 19086:t->c
19243                 t                 c 19243:t->c
22551                 c                 t 22551:c->t
23176                 c                 t 23176:c->t
23281                 t                 c 23281:t->c
23737                 a                 g 23737:a->g
27113                 g                 a 27113:g->a
28010                 c                 t 28010:c->t

$`Sin2677:9/03/2003->Sin846:25/03/2003`
      Sin2677:9/03/2003 Sin846:25/03/2003      short
1475                  g                 a  1475:g->a
9554                  t                 g  9554:t->g
9590                  t                 a  9590:t->a
9676                  c                 t  9676:c->t
15997                 g                 a 15997:g->a
19086                 t                 c 19086:t->c
22551                 c                 t 22551:c->t
23176                 c                 t 23176:c->t
23737                 a                 g 23737:a->g
27113                 g                 a 27113:g->a

$`Sin2677:9/03/2003->Sin2774:9/03/2003`
      Sin2677:9/03/2003 Sin2774:9/03/2003      short
1475                  g                 a  1475:g->a
18967                 t                 a 18967:t->a
23794                 c                 t 23794:c->t
27113                 g                 a 27113:g->a
28270                 c                 t 28270:c->t

$`Sin2677:9/03/2003->Sin2500:25/02/2003`
      Sin2677:9/03/2003 Sin2500:25/02/2003      short
1475                  g                  a  1475:g->a
26430                 g                  a 26430:g->a
27113                 g                  a 27113:g->a

$`Sin2677:9/03/2003->Sin2748:14/03/2003`
      Sin2677:9/03/2003 Sin2748:14/03/2003      short
1475                  g                  a  1475:g->a
27113                 g                  a 27113:g->a

$`Sin2677:9/03/2003->Sin2679:15/03/2003`
      Sin2677:9/03/2003 Sin2679:15/03/2003      short
1475                  g                  a  1475:g->a
18284                 c                  a 18284:c->a
19086                 t                  c 19086:t->c
23176                 c                  t 23176:c->t
27113                 g                  a 27113:g->a

$`Sin2677:9/03/2003->Sin850:14/04/2003`
      Sin2677:9/03/2003 Sin850:14/04/2003      short
18                    c                 a    18:c->a
1475                  g                 a  1475:g->a
19086                 t                 c 19086:t->c
22551                 c                 t 22551:c->t
23176                 c                 t 23176:c->t
23737                 a                 g 23737:a->g
26389                 c                 t 26389:c->t
27028                 c                 t 27028:c->t
27113                 g                 a 27113:g->a
28010                 c                 t 28010:c->t

$`Sin2677:9/03/2003->Sin842:2/04/2003`
      Sin2677:9/03/2003 Sin842:2/04/2003      short
1475                  g                a  1475:g->a
3420                  c                t  3420:c->t
19086                 t                c 19086:t->c
22551                 c                t 22551:c->t
23176                 c                t 23176:c->t
23737                 a                g 23737:a->g
27113                 g                a 27113:g->a

$`Sin2677:9/03/2003->Sin849:12/04/2003`
      Sin2677:9/03/2003 Sin849:12/04/2003      short
1475                  g                 a  1475:g->a
19086                 t                 c 19086:t->c
22551                 c                 t 22551:c->t
23176                 c                 t 23176:c->t
23737                 a                 g 23737:a->g
27113                 g                 a 27113:g->a
28010                 c                 t 28010:c->t

$`Sin2677:9/03/2003->Sin845:7/04/2003`
      Sin2677:9/03/2003 Sin845:7/04/2003      short
547                   t                c   547:t->c
1475                  g                a  1475:g->a
1726                  t                c  1726:t->c
13348                 c                t 13348:c->t
19086                 t                c 19086:t->c
21904                 c                t 21904:c->t
22551                 c                t 22551:c->t
23176                 c                t 23176:c->t
23737                 a                g 23737:a->g
25160                 t                a 25160:t->a
27113                 g                a 27113:g->a
27537                 t                c 27537:t->c
28010                 c                t 28010:c->t

$`Sin2677:9/03/2003->Sin848:5/04/2003`
      Sin2677:9/03/2003 Sin848:5/04/2003      short
547                   t                c   547:t->c
1475                  g                a  1475:g->a
1726                  t                c  1726:t->c
3215                  t                c  3215:t->c
13348                 c                t 13348:c->t
14809                 c                t 14809:c->t
19086                 t                c 19086:t->c
22551                 c                t 22551:c->t
23176                 c                t 23176:c->t
23737                 a                g 23737:a->g
26207                 c                t 26207:c->t
26511                 t                c 26511:t->c
27113                 g                a 27113:g->a
28010                 c                t 28010:c->t

$`Sin2677:9/03/2003->Sin847:5/04/2003`
      Sin2677:9/03/2003 Sin847:5/04/2003      short
547                   t                c   547:t->c
1475                  g                a  1475:g->a
1726                  t                c  1726:t->c
13348                 c                t 13348:c->t
14809                 c                t 14809:c->t
19086                 t                c 19086:t->c
22551                 c                t 22551:c->t
23176                 c                t 23176:c->t
23737                 a                g 23737:a->g
26207                 c                t 26207:c->t
26511                 t                c 26511:t->c
27113                 g                a 27113:g->a
28010                 c                t 28010:c->t

$`Sin2500:25/02/2003->Sin852:11/04/2003`
      Sin2500:25/02/2003 Sin852:11/04/2003      short
18                     c                 t    18:c->t
19                     c                 a    19:c->a
547                    t                 c   547:t->c
1726                   t                 c  1726:t->c
13348                  c                 t 13348:c->t
19086                  t                 c 19086:t->c
19243                  t                 c 19243:t->c
22551                  c                 t 22551:c->t
23176                  c                 t 23176:c->t
23281                  t                 c 23281:t->c
23737                  a                 g 23737:a->g
26430                  a                 g 26430:a->g
28010                  c                 t 28010:c->t

$`Sin2500:25/02/2003->Sin846:25/03/2003`
      Sin2500:25/02/2003 Sin846:25/03/2003      short
9554                   t                 g  9554:t->g
9590                   t                 a  9590:t->a
9676                   c                 t  9676:c->t
15997                  g                 a 15997:g->a
19086                  t                 c 19086:t->c
22551                  c                 t 22551:c->t
23176                  c                 t 23176:c->t
23737                  a                 g 23737:a->g
26430                  a                 g 26430:a->g

$`Sin2500:25/02/2003->Sin2774:9/03/2003`
      Sin2500:25/02/2003 Sin2774:9/03/2003      short
18967                  t                 a 18967:t->a
23794                  c                 t 23794:c->t
26430                  a                 g 26430:a->g
28270                  c                 t 28270:c->t

$`Sin2500:25/02/2003->Sin2677:9/03/2003`
      Sin2500:25/02/2003 Sin2677:9/03/2003      short
1475                   a                 g  1475:a->g
26430                  a                 g 26430:a->g
27113                  a                 g 27113:a->g

$`Sin2500:25/02/2003->Sin2748:14/03/2003`
      Sin2500:25/02/2003 Sin2748:14/03/2003      short
26430                  a                  g 26430:a->g

$`Sin2500:25/02/2003->Sin2679:15/03/2003`
      Sin2500:25/02/2003 Sin2679:15/03/2003      short
18284                  c                  a 18284:c->a
19086                  t                  c 19086:t->c
23176                  c                  t 23176:c->t
26430                  a                  g 26430:a->g

$`Sin2500:25/02/2003->Sin850:14/04/2003`
      Sin2500:25/02/2003 Sin850:14/04/2003      short
18                     c                 a    18:c->a
19086                  t                 c 19086:t->c
22551                  c                 t 22551:c->t
23176                  c                 t 23176:c->t
23737                  a                 g 23737:a->g
26389                  c                 t 26389:c->t
26430                  a                 g 26430:a->g
27028                  c                 t 27028:c->t
28010                  c                 t 28010:c->t

$`Sin2500:25/02/2003->Sin842:2/04/2003`
      Sin2500:25/02/2003 Sin842:2/04/2003      short
3420                   c                t  3420:c->t
19086                  t                c 19086:t->c
22551                  c                t 22551:c->t
23176                  c                t 23176:c->t
23737                  a                g 23737:a->g
26430                  a                g 26430:a->g

$`Sin2500:25/02/2003->Sin849:12/04/2003`
      Sin2500:25/02/2003 Sin849:12/04/2003      short
19086                  t                 c 19086:t->c
22551                  c                 t 22551:c->t
23176                  c                 t 23176:c->t
23737                  a                 g 23737:a->g
26430                  a                 g 26430:a->g
28010                  c                 t 28010:c->t

$`Sin2500:25/02/2003->Sin845:7/04/2003`
      Sin2500:25/02/2003 Sin845:7/04/2003      short
547                    t                c   547:t->c
1726                   t                c  1726:t->c
13348                  c                t 13348:c->t
19086                  t                c 19086:t->c
21904                  c                t 21904:c->t
22551                  c                t 22551:c->t
23176                  c                t 23176:c->t
23737                  a                g 23737:a->g
25160                  t                a 25160:t->a
26430                  a                g 26430:a->g
27537                  t                c 27537:t->c
28010                  c                t 28010:c->t

$`Sin2500:25/02/2003->Sin848:5/04/2003`
      Sin2500:25/02/2003 Sin848:5/04/2003      short
547                    t                c   547:t->c
1726                   t                c  1726:t->c
3215                   t                c  3215:t->c
13348                  c                t 13348:c->t
14809                  c                t 14809:c->t
19086                  t                c 19086:t->c
22551                  c                t 22551:c->t
23176                  c                t 23176:c->t
23737                  a                g 23737:a->g
26207                  c                t 26207:c->t
26430                  a                g 26430:a->g
26511                  t                c 26511:t->c
28010                  c                t 28010:c->t

$`Sin2500:25/02/2003->Sin847:5/04/2003`
      Sin2500:25/02/2003 Sin847:5/04/2003      short
547                    t                c   547:t->c
1726                   t                c  1726:t->c
13348                  c                t 13348:c->t
14809                  c                t 14809:c->t
19086                  t                c 19086:t->c
22551                  c                t 22551:c->t
23176                  c                t 23176:c->t
23737                  a                g 23737:a->g
26207                  c                t 26207:c->t
26430                  a                g 26430:a->g
26511                  t                c 26511:t->c
28010                  c                t 28010:c->t

$`Sin2748:14/03/2003->Sin852:11/04/2003`
      Sin2748:14/03/2003 Sin852:11/04/2003      short
18                     c                 t    18:c->t
19                     c                 a    19:c->a
547                    t                 c   547:t->c
1726                   t                 c  1726:t->c
13348                  c                 t 13348:c->t
19086                  t                 c 19086:t->c
19243                  t                 c 19243:t->c
22551                  c                 t 22551:c->t
23176                  c                 t 23176:c->t
23281                  t                 c 23281:t->c
23737                  a                 g 23737:a->g
28010                  c                 t 28010:c->t

$`Sin2748:14/03/2003->Sin846:25/03/2003`
      Sin2748:14/03/2003 Sin846:25/03/2003      short
9554                   t                 g  9554:t->g
9590                   t                 a  9590:t->a
9676                   c                 t  9676:c->t
15997                  g                 a 15997:g->a
19086                  t                 c 19086:t->c
22551                  c                 t 22551:c->t
23176                  c                 t 23176:c->t
23737                  a                 g 23737:a->g

$`Sin2748:14/03/2003->Sin2774:9/03/2003`
      Sin2748:14/03/2003 Sin2774:9/03/2003      short
18967                  t                 a 18967:t->a
23794                  c                 t 23794:c->t
28270                  c                 t 28270:c->t

$`Sin2748:14/03/2003->Sin2677:9/03/2003`
      Sin2748:14/03/2003 Sin2677:9/03/2003      short
1475                   a                 g  1475:a->g
27113                  a                 g 27113:a->g

$`Sin2748:14/03/2003->Sin2500:25/02/2003`
      Sin2748:14/03/2003 Sin2500:25/02/2003      short
26430                  g                  a 26430:g->a

$`Sin2748:14/03/2003->Sin2679:15/03/2003`
      Sin2748:14/03/2003 Sin2679:15/03/2003      short
18284                  c                  a 18284:c->a
19086                  t                  c 19086:t->c
23176                  c                  t 23176:c->t

$`Sin2748:14/03/2003->Sin850:14/04/2003`
      Sin2748:14/03/2003 Sin850:14/04/2003      short
18                     c                 a    18:c->a
19086                  t                 c 19086:t->c
22551                  c                 t 22551:c->t
23176                  c                 t 23176:c->t
23737                  a                 g 23737:a->g
26389                  c                 t 26389:c->t
27028                  c                 t 27028:c->t
28010                  c                 t 28010:c->t

$`Sin2748:14/03/2003->Sin842:2/04/2003`
      Sin2748:14/03/2003 Sin842:2/04/2003      short
3420                   c                t  3420:c->t
19086                  t                c 19086:t->c
22551                  c                t 22551:c->t
23176                  c                t 23176:c->t
23737                  a                g 23737:a->g

$`Sin2748:14/03/2003->Sin849:12/04/2003`
      Sin2748:14/03/2003 Sin849:12/04/2003      short
19086                  t                 c 19086:t->c
22551                  c                 t 22551:c->t
23176                  c                 t 23176:c->t
23737                  a                 g 23737:a->g
28010                  c                 t 28010:c->t

$`Sin2748:14/03/2003->Sin845:7/04/2003`
      Sin2748:14/03/2003 Sin845:7/04/2003      short
547                    t                c   547:t->c
1726                   t                c  1726:t->c
13348                  c                t 13348:c->t
19086                  t                c 19086:t->c
21904                  c                t 21904:c->t
22551                  c                t 22551:c->t
23176                  c                t 23176:c->t
23737                  a                g 23737:a->g
25160                  t                a 25160:t->a
27537                  t                c 27537:t->c
28010                  c                t 28010:c->t

$`Sin2748:14/03/2003->Sin848:5/04/2003`
      Sin2748:14/03/2003 Sin848:5/04/2003      short
547                    t                c   547:t->c
1726                   t                c  1726:t->c
3215                   t                c  3215:t->c
13348                  c                t 13348:c->t
14809                  c                t 14809:c->t
19086                  t                c 19086:t->c
22551                  c                t 22551:c->t
23176                  c                t 23176:c->t
23737                  a                g 23737:a->g
26207                  c                t 26207:c->t
26511                  t                c 26511:t->c
28010                  c                t 28010:c->t

$`Sin2748:14/03/2003->Sin847:5/04/2003`
      Sin2748:14/03/2003 Sin847:5/04/2003      short
547                    t                c   547:t->c
1726                   t                c  1726:t->c
13348                  c                t 13348:c->t
14809                  c                t 14809:c->t
19086                  t                c 19086:t->c
22551                  c                t 22551:c->t
23176                  c                t 23176:c->t
23737                  a                g 23737:a->g
26207                  c                t 26207:c->t
26511                  t                c 26511:t->c
28010                  c                t 28010:c->t

$`Sin2679:15/03/2003->Sin852:11/04/2003`
      Sin2679:15/03/2003 Sin852:11/04/2003      short
18                     c                 t    18:c->t
19                     c                 a    19:c->a
547                    t                 c   547:t->c
1726                   t                 c  1726:t->c
13348                  c                 t 13348:c->t
18284                  a                 c 18284:a->c
19243                  t                 c 19243:t->c
22551                  c                 t 22551:c->t
23281                  t                 c 23281:t->c
23737                  a                 g 23737:a->g
28010                  c                 t 28010:c->t

$`Sin2679:15/03/2003->Sin846:25/03/2003`
      Sin2679:15/03/2003 Sin846:25/03/2003      short
9554                   t                 g  9554:t->g
9590                   t                 a  9590:t->a
9676                   c                 t  9676:c->t
15997                  g                 a 15997:g->a
18284                  a                 c 18284:a->c
22551                  c                 t 22551:c->t
23737                  a                 g 23737:a->g

$`Sin2679:15/03/2003->Sin2774:9/03/2003`
      Sin2679:15/03/2003 Sin2774:9/03/2003      short
18284                  a                 c 18284:a->c
18967                  t                 a 18967:t->a
19086                  c                 t 19086:c->t
23176                  t                 c 23176:t->c
23794                  c                 t 23794:c->t
28270                  c                 t 28270:c->t

$`Sin2679:15/03/2003->Sin2677:9/03/2003`
      Sin2679:15/03/2003 Sin2677:9/03/2003      short
1475                   a                 g  1475:a->g
18284                  a                 c 18284:a->c
19086                  c                 t 19086:c->t
23176                  t                 c 23176:t->c
27113                  a                 g 27113:a->g

$`Sin2679:15/03/2003->Sin2500:25/02/2003`
      Sin2679:15/03/2003 Sin2500:25/02/2003      short
18284                  a                  c 18284:a->c
19086                  c                  t 19086:c->t
23176                  t                  c 23176:t->c
26430                  g                  a 26430:g->a

$`Sin2679:15/03/2003->Sin2748:14/03/2003`
      Sin2679:15/03/2003 Sin2748:14/03/2003      short
18284                  a                  c 18284:a->c
19086                  c                  t 19086:c->t
23176                  t                  c 23176:t->c

$`Sin2679:15/03/2003->Sin850:14/04/2003`
      Sin2679:15/03/2003 Sin850:14/04/2003      short
18                     c                 a    18:c->a
18284                  a                 c 18284:a->c
22551                  c                 t 22551:c->t
23737                  a                 g 23737:a->g
26389                  c                 t 26389:c->t
27028                  c                 t 27028:c->t
28010                  c                 t 28010:c->t

$`Sin2679:15/03/2003->Sin842:2/04/2003`
      Sin2679:15/03/2003 Sin842:2/04/2003      short
3420                   c                t  3420:c->t
18284                  a                c 18284:a->c
22551                  c                t 22551:c->t
23737                  a                g 23737:a->g

$`Sin2679:15/03/2003->Sin849:12/04/2003`
      Sin2679:15/03/2003 Sin849:12/04/2003      short
18284                  a                 c 18284:a->c
22551                  c                 t 22551:c->t
23737                  a                 g 23737:a->g
28010                  c                 t 28010:c->t

$`Sin2679:15/03/2003->Sin845:7/04/2003`
      Sin2679:15/03/2003 Sin845:7/04/2003      short
547                    t                c   547:t->c
1726                   t                c  1726:t->c
13348                  c                t 13348:c->t
18284                  a                c 18284:a->c
21904                  c                t 21904:c->t
22551                  c                t 22551:c->t
23737                  a                g 23737:a->g
25160                  t                a 25160:t->a
27537                  t                c 27537:t->c
28010                  c                t 28010:c->t

$`Sin2679:15/03/2003->Sin848:5/04/2003`
      Sin2679:15/03/2003 Sin848:5/04/2003      short
547                    t                c   547:t->c
1726                   t                c  1726:t->c
3215                   t                c  3215:t->c
13348                  c                t 13348:c->t
14809                  c                t 14809:c->t
18284                  a                c 18284:a->c
22551                  c                t 22551:c->t
23737                  a                g 23737:a->g
26207                  c                t 26207:c->t
26511                  t                c 26511:t->c
28010                  c                t 28010:c->t

$`Sin2679:15/03/2003->Sin847:5/04/2003`
      Sin2679:15/03/2003 Sin847:5/04/2003      short
547                    t                c   547:t->c
1726                   t                c  1726:t->c
13348                  c                t 13348:c->t
14809                  c                t 14809:c->t
18284                  a                c 18284:a->c
22551                  c                t 22551:c->t
23737                  a                g 23737:a->g
26207                  c                t 26207:c->t
26511                  t                c 26511:t->c
28010                  c                t 28010:c->t

$`Sin850:14/04/2003->Sin852:11/04/2003`
      Sin850:14/04/2003 Sin852:11/04/2003      short
8                     a                 g     8:a->g
10                    a                 t    10:a->t
12                    t                 c    12:t->c
14                    g                 t    14:g->t
15                    g                 c    15:g->c
18                    a                 t    18:a->t
19                    c                 a    19:c->a
547                   t                 c   547:t->c
1726                  t                 c  1726:t->c
13348                 c                 t 13348:c->t
19243                 t                 c 19243:t->c
23281                 t                 c 23281:t->c
26389                 t                 c 26389:t->c
27028                 t                 c 27028:t->c

$`Sin850:14/04/2003->Sin846:25/03/2003`
      Sin850:14/04/2003 Sin846:25/03/2003      short
18                    a                 c    18:a->c
9554                  t                 g  9554:t->g
9590                  t                 a  9590:t->a
9676                  c                 t  9676:c->t
15997                 g                 a 15997:g->a
26389                 t                 c 26389:t->c
27028                 t                 c 27028:t->c
28010                 t                 c 28010:t->c

$`Sin850:14/04/2003->Sin2774:9/03/2003`
      Sin850:14/04/2003 Sin2774:9/03/2003      short
18                    a                 c    18:a->c
18967                 t                 a 18967:t->a
19086                 c                 t 19086:c->t
22551                 t                 c 22551:t->c
23176                 t                 c 23176:t->c
23737                 g                 a 23737:g->a
23794                 c                 t 23794:c->t
26389                 t                 c 26389:t->c
27028                 t                 c 27028:t->c
28010                 t                 c 28010:t->c
28270                 c                 t 28270:c->t

$`Sin850:14/04/2003->Sin2677:9/03/2003`
      Sin850:14/04/2003 Sin2677:9/03/2003      short
18                    a                 c    18:a->c
1475                  a                 g  1475:a->g
19086                 c                 t 19086:c->t
22551                 t                 c 22551:t->c
23176                 t                 c 23176:t->c
23737                 g                 a 23737:g->a
26389                 t                 c 26389:t->c
27028                 t                 c 27028:t->c
27113                 a                 g 27113:a->g
28010                 t                 c 28010:t->c

$`Sin850:14/04/2003->Sin2500:25/02/2003`
      Sin850:14/04/2003 Sin2500:25/02/2003      short
18                    a                  c    18:a->c
19086                 c                  t 19086:c->t
22551                 t                  c 22551:t->c
23176                 t                  c 23176:t->c
23737                 g                  a 23737:g->a
26389                 t                  c 26389:t->c
26430                 g                  a 26430:g->a
27028                 t                  c 27028:t->c
28010                 t                  c 28010:t->c

$`Sin850:14/04/2003->Sin2748:14/03/2003`
      Sin850:14/04/2003 Sin2748:14/03/2003      short
18                    a                  c    18:a->c
19086                 c                  t 19086:c->t
22551                 t                  c 22551:t->c
23176                 t                  c 23176:t->c
23737                 g                  a 23737:g->a
26389                 t                  c 26389:t->c
27028                 t                  c 27028:t->c
28010                 t                  c 28010:t->c

$`Sin850:14/04/2003->Sin2679:15/03/2003`
      Sin850:14/04/2003 Sin2679:15/03/2003      short
18                    a                  c    18:a->c
18284                 c                  a 18284:c->a
22551                 t                  c 22551:t->c
23737                 g                  a 23737:g->a
26389                 t                  c 26389:t->c
27028                 t                  c 27028:t->c
28010                 t                  c 28010:t->c

$`Sin850:14/04/2003->Sin842:2/04/2003`
      Sin850:14/04/2003 Sin842:2/04/2003      short
14                    g                c    14:g->c
18                    a                c    18:a->c
3420                  c                t  3420:c->t
26389                 t                c 26389:t->c
27028                 t                c 27028:t->c
28010                 t                c 28010:t->c

$`Sin850:14/04/2003->Sin849:12/04/2003`
      Sin850:14/04/2003 Sin849:12/04/2003      short
18                    a                 c    18:a->c
26389                 t                 c 26389:t->c
27028                 t                 c 27028:t->c

$`Sin850:14/04/2003->Sin845:7/04/2003`
      Sin850:14/04/2003 Sin845:7/04/2003      short
18                    a                c    18:a->c
547                   t                c   547:t->c
1726                  t                c  1726:t->c
13348                 c                t 13348:c->t
21904                 c                t 21904:c->t
25160                 t                a 25160:t->a
26389                 t                c 26389:t->c
27028                 t                c 27028:t->c
27537                 t                c 27537:t->c

$`Sin850:14/04/2003->Sin848:5/04/2003`
      Sin850:14/04/2003 Sin848:5/04/2003      short
18                    a                c    18:a->c
547                   t                c   547:t->c
1726                  t                c  1726:t->c
3215                  t                c  3215:t->c
13348                 c                t 13348:c->t
14809                 c                t 14809:c->t
26207                 c                t 26207:c->t
26389                 t                c 26389:t->c
26511                 t                c 26511:t->c
27028                 t                c 27028:t->c

$`Sin850:14/04/2003->Sin847:5/04/2003`
      Sin850:14/04/2003 Sin847:5/04/2003      short
10                    a                t    10:a->t
13                    a                c    13:a->c
14                    g                t    14:g->t
15                    g                c    15:g->c
18                    a                c    18:a->c
547                   t                c   547:t->c
1726                  t                c  1726:t->c
13348                 c                t 13348:c->t
14809                 c                t 14809:c->t
26207                 c                t 26207:c->t
26389                 t                c 26389:t->c
26511                 t                c 26511:t->c
27028                 t                c 27028:t->c

$`Sin842:2/04/2003->Sin852:11/04/2003`
      Sin842:2/04/2003 Sin852:11/04/2003      short
14                   c                 t    14:c->t
15                   g                 c    15:g->c
18                   c                 t    18:c->t
19                   c                 a    19:c->a
547                  t                 c   547:t->c
1726                 t                 c  1726:t->c
3420                 t                 c  3420:t->c
13348                c                 t 13348:c->t
19243                t                 c 19243:t->c
23281                t                 c 23281:t->c
28010                c                 t 28010:c->t

$`Sin842:2/04/2003->Sin846:25/03/2003`
      Sin842:2/04/2003 Sin846:25/03/2003      short
3420                 t                 c  3420:t->c
9554                 t                 g  9554:t->g
9590                 t                 a  9590:t->a
9676                 c                 t  9676:c->t
15997                g                 a 15997:g->a

$`Sin842:2/04/2003->Sin2774:9/03/2003`
      Sin842:2/04/2003 Sin2774:9/03/2003      short
3420                 t                 c  3420:t->c
18967                t                 a 18967:t->a
19086                c                 t 19086:c->t
22551                t                 c 22551:t->c
23176                t                 c 23176:t->c
23737                g                 a 23737:g->a
23794                c                 t 23794:c->t
28270                c                 t 28270:c->t

$`Sin842:2/04/2003->Sin2677:9/03/2003`
      Sin842:2/04/2003 Sin2677:9/03/2003      short
1475                 a                 g  1475:a->g
3420                 t                 c  3420:t->c
19086                c                 t 19086:c->t
22551                t                 c 22551:t->c
23176                t                 c 23176:t->c
23737                g                 a 23737:g->a
27113                a                 g 27113:a->g

$`Sin842:2/04/2003->Sin2500:25/02/2003`
      Sin842:2/04/2003 Sin2500:25/02/2003      short
3420                 t                  c  3420:t->c
19086                c                  t 19086:c->t
22551                t                  c 22551:t->c
23176                t                  c 23176:t->c
23737                g                  a 23737:g->a
26430                g                  a 26430:g->a

$`Sin842:2/04/2003->Sin2748:14/03/2003`
      Sin842:2/04/2003 Sin2748:14/03/2003      short
3420                 t                  c  3420:t->c
19086                c                  t 19086:c->t
22551                t                  c 22551:t->c
23176                t                  c 23176:t->c
23737                g                  a 23737:g->a

$`Sin842:2/04/2003->Sin2679:15/03/2003`
      Sin842:2/04/2003 Sin2679:15/03/2003      short
3420                 t                  c  3420:t->c
18284                c                  a 18284:c->a
22551                t                  c 22551:t->c
23737                g                  a 23737:g->a

$`Sin842:2/04/2003->Sin850:14/04/2003`
      Sin842:2/04/2003 Sin850:14/04/2003      short
14                   c                 g    14:c->g
18                   c                 a    18:c->a
3420                 t                 c  3420:t->c
26389                c                 t 26389:c->t
27028                c                 t 27028:c->t
28010                c                 t 28010:c->t

$`Sin842:2/04/2003->Sin849:12/04/2003`
      Sin842:2/04/2003 Sin849:12/04/2003      short
3420                 t                 c  3420:t->c
28010                c                 t 28010:c->t

$`Sin842:2/04/2003->Sin845:7/04/2003`
      Sin842:2/04/2003 Sin845:7/04/2003      short
547                  t                c   547:t->c
1726                 t                c  1726:t->c
3420                 t                c  3420:t->c
13348                c                t 13348:c->t
21904                c                t 21904:c->t
25160                t                a 25160:t->a
27537                t                c 27537:t->c
28010                c                t 28010:c->t

$`Sin842:2/04/2003->Sin848:5/04/2003`
      Sin842:2/04/2003 Sin848:5/04/2003      short
547                  t                c   547:t->c
1726                 t                c  1726:t->c
3215                 t                c  3215:t->c
3420                 t                c  3420:t->c
13348                c                t 13348:c->t
14809                c                t 14809:c->t
26207                c                t 26207:c->t
26511                t                c 26511:t->c
28010                c                t 28010:c->t

$`Sin842:2/04/2003->Sin847:5/04/2003`
      Sin842:2/04/2003 Sin847:5/04/2003      short
13                   a                c    13:a->c
14                   c                t    14:c->t
15                   g                c    15:g->c
547                  t                c   547:t->c
1726                 t                c  1726:t->c
3420                 t                c  3420:t->c
13348                c                t 13348:c->t
14809                c                t 14809:c->t
26207                c                t 26207:c->t
26511                t                c 26511:t->c
28010                c                t 28010:c->t

$`Sin849:12/04/2003->Sin852:11/04/2003`
      Sin849:12/04/2003 Sin852:11/04/2003      short
18                    c                 t    18:c->t
19                    c                 a    19:c->a
547                   t                 c   547:t->c
1726                  t                 c  1726:t->c
13348                 c                 t 13348:c->t
19243                 t                 c 19243:t->c
23281                 t                 c 23281:t->c

$`Sin849:12/04/2003->Sin846:25/03/2003`
      Sin849:12/04/2003 Sin846:25/03/2003      short
9554                  t                 g  9554:t->g
9590                  t                 a  9590:t->a
9676                  c                 t  9676:c->t
15997                 g                 a 15997:g->a
28010                 t                 c 28010:t->c

$`Sin849:12/04/2003->Sin2774:9/03/2003`
      Sin849:12/04/2003 Sin2774:9/03/2003      short
18967                 t                 a 18967:t->a
19086                 c                 t 19086:c->t
22551                 t                 c 22551:t->c
23176                 t                 c 23176:t->c
23737                 g                 a 23737:g->a
23794                 c                 t 23794:c->t
28010                 t                 c 28010:t->c
28270                 c                 t 28270:c->t

$`Sin849:12/04/2003->Sin2677:9/03/2003`
      Sin849:12/04/2003 Sin2677:9/03/2003      short
1475                  a                 g  1475:a->g
19086                 c                 t 19086:c->t
22551                 t                 c 22551:t->c
23176                 t                 c 23176:t->c
23737                 g                 a 23737:g->a
27113                 a                 g 27113:a->g
28010                 t                 c 28010:t->c

$`Sin849:12/04/2003->Sin2500:25/02/2003`
      Sin849:12/04/2003 Sin2500:25/02/2003      short
19086                 c                  t 19086:c->t
22551                 t                  c 22551:t->c
23176                 t                  c 23176:t->c
23737                 g                  a 23737:g->a
26430                 g                  a 26430:g->a
28010                 t                  c 28010:t->c

$`Sin849:12/04/2003->Sin2748:14/03/2003`
      Sin849:12/04/2003 Sin2748:14/03/2003      short
19086                 c                  t 19086:c->t
22551                 t                  c 22551:t->c
23176                 t                  c 23176:t->c
23737                 g                  a 23737:g->a
28010                 t                  c 28010:t->c

$`Sin849:12/04/2003->Sin2679:15/03/2003`
      Sin849:12/04/2003 Sin2679:15/03/2003      short
18284                 c                  a 18284:c->a
22551                 t                  c 22551:t->c
23737                 g                  a 23737:g->a
28010                 t                  c 28010:t->c

$`Sin849:12/04/2003->Sin850:14/04/2003`
      Sin849:12/04/2003 Sin850:14/04/2003      short
18                    c                 a    18:c->a
26389                 c                 t 26389:c->t
27028                 c                 t 27028:c->t

$`Sin849:12/04/2003->Sin842:2/04/2003`
      Sin849:12/04/2003 Sin842:2/04/2003      short
3420                  c                t  3420:c->t
28010                 t                c 28010:t->c

$`Sin849:12/04/2003->Sin845:7/04/2003`
      Sin849:12/04/2003 Sin845:7/04/2003      short
547                   t                c   547:t->c
1726                  t                c  1726:t->c
13348                 c                t 13348:c->t
21904                 c                t 21904:c->t
25160                 t                a 25160:t->a
27537                 t                c 27537:t->c

$`Sin849:12/04/2003->Sin848:5/04/2003`
      Sin849:12/04/2003 Sin848:5/04/2003      short
547                   t                c   547:t->c
1726                  t                c  1726:t->c
3215                  t                c  3215:t->c
13348                 c                t 13348:c->t
14809                 c                t 14809:c->t
26207                 c                t 26207:c->t
26511                 t                c 26511:t->c

$`Sin849:12/04/2003->Sin847:5/04/2003`
      Sin849:12/04/2003 Sin847:5/04/2003      short
547                   t                c   547:t->c
1726                  t                c  1726:t->c
13348                 c                t 13348:c->t
14809                 c                t 14809:c->t
26207                 c                t 26207:c->t
26511                 t                c 26511:t->c

$`Sin845:7/04/2003->Sin852:11/04/2003`
      Sin845:7/04/2003 Sin852:11/04/2003      short
18                   c                 t    18:c->t
19                   c                 a    19:c->a
19243                t                 c 19243:t->c
21904                t                 c 21904:t->c
23281                t                 c 23281:t->c
25160                a                 t 25160:a->t
27537                c                 t 27537:c->t

$`Sin845:7/04/2003->Sin846:25/03/2003`
      Sin845:7/04/2003 Sin846:25/03/2003      short
547                  c                 t   547:c->t
1726                 c                 t  1726:c->t
9554                 t                 g  9554:t->g
9590                 t                 a  9590:t->a
9676                 c                 t  9676:c->t
13348                t                 c 13348:t->c
15997                g                 a 15997:g->a
21904                t                 c 21904:t->c
25160                a                 t 25160:a->t
27537                c                 t 27537:c->t
28010                t                 c 28010:t->c

$`Sin845:7/04/2003->Sin2774:9/03/2003`
      Sin845:7/04/2003 Sin2774:9/03/2003      short
547                  c                 t   547:c->t
1726                 c                 t  1726:c->t
13348                t                 c 13348:t->c
18967                t                 a 18967:t->a
19086                c                 t 19086:c->t
21904                t                 c 21904:t->c
22551                t                 c 22551:t->c
23176                t                 c 23176:t->c
23737                g                 a 23737:g->a
23794                c                 t 23794:c->t
25160                a                 t 25160:a->t
27537                c                 t 27537:c->t
28010                t                 c 28010:t->c
28270                c                 t 28270:c->t

$`Sin845:7/04/2003->Sin2677:9/03/2003`
      Sin845:7/04/2003 Sin2677:9/03/2003      short
547                  c                 t   547:c->t
1475                 a                 g  1475:a->g
1726                 c                 t  1726:c->t
13348                t                 c 13348:t->c
19086                c                 t 19086:c->t
21904                t                 c 21904:t->c
22551                t                 c 22551:t->c
23176                t                 c 23176:t->c
23737                g                 a 23737:g->a
25160                a                 t 25160:a->t
27113                a                 g 27113:a->g
27537                c                 t 27537:c->t
28010                t                 c 28010:t->c

$`Sin845:7/04/2003->Sin2500:25/02/2003`
      Sin845:7/04/2003 Sin2500:25/02/2003      short
547                  c                  t   547:c->t
1726                 c                  t  1726:c->t
13348                t                  c 13348:t->c
19086                c                  t 19086:c->t
21904                t                  c 21904:t->c
22551                t                  c 22551:t->c
23176                t                  c 23176:t->c
23737                g                  a 23737:g->a
25160                a                  t 25160:a->t
26430                g                  a 26430:g->a
27537                c                  t 27537:c->t
28010                t                  c 28010:t->c

$`Sin845:7/04/2003->Sin2748:14/03/2003`
      Sin845:7/04/2003 Sin2748:14/03/2003      short
547                  c                  t   547:c->t
1726                 c                  t  1726:c->t
13348                t                  c 13348:t->c
19086                c                  t 19086:c->t
21904                t                  c 21904:t->c
22551                t                  c 22551:t->c
23176                t                  c 23176:t->c
23737                g                  a 23737:g->a
25160                a                  t 25160:a->t
27537                c                  t 27537:c->t
28010                t                  c 28010:t->c

$`Sin845:7/04/2003->Sin2679:15/03/2003`
      Sin845:7/04/2003 Sin2679:15/03/2003      short
547                  c                  t   547:c->t
1726                 c                  t  1726:c->t
13348                t                  c 13348:t->c
18284                c                  a 18284:c->a
21904                t                  c 21904:t->c
22551                t                  c 22551:t->c
23737                g                  a 23737:g->a
25160                a                  t 25160:a->t
27537                c                  t 27537:c->t
28010                t                  c 28010:t->c

$`Sin845:7/04/2003->Sin850:14/04/2003`
      Sin845:7/04/2003 Sin850:14/04/2003      short
18                   c                 a    18:c->a
547                  c                 t   547:c->t
1726                 c                 t  1726:c->t
13348                t                 c 13348:t->c
21904                t                 c 21904:t->c
25160                a                 t 25160:a->t
26389                c                 t 26389:c->t
27028                c                 t 27028:c->t
27537                c                 t 27537:c->t

$`Sin845:7/04/2003->Sin842:2/04/2003`
      Sin845:7/04/2003 Sin842:2/04/2003      short
547                  c                t   547:c->t
1726                 c                t  1726:c->t
3420                 c                t  3420:c->t
13348                t                c 13348:t->c
21904                t                c 21904:t->c
25160                a                t 25160:a->t
27537                c                t 27537:c->t
28010                t                c 28010:t->c

$`Sin845:7/04/2003->Sin849:12/04/2003`
      Sin845:7/04/2003 Sin849:12/04/2003      short
547                  c                 t   547:c->t
1726                 c                 t  1726:c->t
13348                t                 c 13348:t->c
21904                t                 c 21904:t->c
25160                a                 t 25160:a->t
27537                c                 t 27537:c->t

$`Sin845:7/04/2003->Sin848:5/04/2003`
      Sin845:7/04/2003 Sin848:5/04/2003      short
3215                 t                c  3215:t->c
14809                c                t 14809:c->t
21904                t                c 21904:t->c
25160                a                t 25160:a->t
26207                c                t 26207:c->t
26511                t                c 26511:t->c
27537                c                t 27537:c->t

$`Sin845:7/04/2003->Sin847:5/04/2003`
      Sin845:7/04/2003 Sin847:5/04/2003      short
14809                c                t 14809:c->t
21904                t                c 21904:t->c
25160                a                t 25160:a->t
26207                c                t 26207:c->t
26511                t                c 26511:t->c
27537                c                t 27537:c->t

$`Sin848:5/04/2003->Sin852:11/04/2003`
      Sin848:5/04/2003 Sin852:11/04/2003      short
18                   c                 t    18:c->t
19                   c                 a    19:c->a
3215                 c                 t  3215:c->t
14809                t                 c 14809:t->c
19243                t                 c 19243:t->c
23281                t                 c 23281:t->c
26207                t                 c 26207:t->c
26511                c                 t 26511:c->t

$`Sin848:5/04/2003->Sin846:25/03/2003`
      Sin848:5/04/2003 Sin846:25/03/2003      short
547                  c                 t   547:c->t
1726                 c                 t  1726:c->t
3215                 c                 t  3215:c->t
9554                 t                 g  9554:t->g
9590                 t                 a  9590:t->a
9676                 c                 t  9676:c->t
13348                t                 c 13348:t->c
14809                t                 c 14809:t->c
15997                g                 a 15997:g->a
26207                t                 c 26207:t->c
26511                c                 t 26511:c->t
28010                t                 c 28010:t->c

$`Sin848:5/04/2003->Sin2774:9/03/2003`
      Sin848:5/04/2003 Sin2774:9/03/2003      short
547                  c                 t   547:c->t
1726                 c                 t  1726:c->t
3215                 c                 t  3215:c->t
13348                t                 c 13348:t->c
14809                t                 c 14809:t->c
18967                t                 a 18967:t->a
19086                c                 t 19086:c->t
22551                t                 c 22551:t->c
23176                t                 c 23176:t->c
23737                g                 a 23737:g->a
23794                c                 t 23794:c->t
26207                t                 c 26207:t->c
26511                c                 t 26511:c->t
28010                t                 c 28010:t->c
28270                c                 t 28270:c->t

$`Sin848:5/04/2003->Sin2677:9/03/2003`
      Sin848:5/04/2003 Sin2677:9/03/2003      short
547                  c                 t   547:c->t
1475                 a                 g  1475:a->g
1726                 c                 t  1726:c->t
3215                 c                 t  3215:c->t
13348                t                 c 13348:t->c
14809                t                 c 14809:t->c
19086                c                 t 19086:c->t
22551                t                 c 22551:t->c
23176                t                 c 23176:t->c
23737                g                 a 23737:g->a
26207                t                 c 26207:t->c
26511                c                 t 26511:c->t
27113                a                 g 27113:a->g
28010                t                 c 28010:t->c

$`Sin848:5/04/2003->Sin2500:25/02/2003`
      Sin848:5/04/2003 Sin2500:25/02/2003      short
547                  c                  t   547:c->t
1726                 c                  t  1726:c->t
3215                 c                  t  3215:c->t
13348                t                  c 13348:t->c
14809                t                  c 14809:t->c
19086                c                  t 19086:c->t
22551                t                  c 22551:t->c
23176                t                  c 23176:t->c
23737                g                  a 23737:g->a
26207                t                  c 26207:t->c
26430                g                  a 26430:g->a
26511                c                  t 26511:c->t
28010                t                  c 28010:t->c

$`Sin848:5/04/2003->Sin2748:14/03/2003`
      Sin848:5/04/2003 Sin2748:14/03/2003      short
547                  c                  t   547:c->t
1726                 c                  t  1726:c->t
3215                 c                  t  3215:c->t
13348                t                  c 13348:t->c
14809                t                  c 14809:t->c
19086                c                  t 19086:c->t
22551                t                  c 22551:t->c
23176                t                  c 23176:t->c
23737                g                  a 23737:g->a
26207                t                  c 26207:t->c
26511                c                  t 26511:c->t
28010                t                  c 28010:t->c

$`Sin848:5/04/2003->Sin2679:15/03/2003`
      Sin848:5/04/2003 Sin2679:15/03/2003      short
547                  c                  t   547:c->t
1726                 c                  t  1726:c->t
3215                 c                  t  3215:c->t
13348                t                  c 13348:t->c
14809                t                  c 14809:t->c
18284                c                  a 18284:c->a
22551                t                  c 22551:t->c
23737                g                  a 23737:g->a
26207                t                  c 26207:t->c
26511                c                  t 26511:c->t
28010                t                  c 28010:t->c

$`Sin848:5/04/2003->Sin850:14/04/2003`
      Sin848:5/04/2003 Sin850:14/04/2003      short
18                   c                 a    18:c->a
547                  c                 t   547:c->t
1726                 c                 t  1726:c->t
3215                 c                 t  3215:c->t
13348                t                 c 13348:t->c
14809                t                 c 14809:t->c
26207                t                 c 26207:t->c
26389                c                 t 26389:c->t
26511                c                 t 26511:c->t
27028                c                 t 27028:c->t

$`Sin848:5/04/2003->Sin842:2/04/2003`
      Sin848:5/04/2003 Sin842:2/04/2003      short
547                  c                t   547:c->t
1726                 c                t  1726:c->t
3215                 c                t  3215:c->t
3420                 c                t  3420:c->t
13348                t                c 13348:t->c
14809                t                c 14809:t->c
26207                t                c 26207:t->c
26511                c                t 26511:c->t
28010                t                c 28010:t->c

$`Sin848:5/04/2003->Sin849:12/04/2003`
      Sin848:5/04/2003 Sin849:12/04/2003      short
547                  c                 t   547:c->t
1726                 c                 t  1726:c->t
3215                 c                 t  3215:c->t
13348                t                 c 13348:t->c
14809                t                 c 14809:t->c
26207                t                 c 26207:t->c
26511                c                 t 26511:c->t

$`Sin848:5/04/2003->Sin845:7/04/2003`
      Sin848:5/04/2003 Sin845:7/04/2003      short
3215                 c                t  3215:c->t
14809                t                c 14809:t->c
21904                c                t 21904:c->t
25160                t                a 25160:t->a
26207                t                c 26207:t->c
26511                c                t 26511:c->t
27537                t                c 27537:t->c

$`Sin848:5/04/2003->Sin847:5/04/2003`
     Sin848:5/04/2003 Sin847:5/04/2003     short
3215                c                t 3215:c->t

$`Sin847:5/04/2003->Sin852:11/04/2003`
      Sin847:5/04/2003 Sin852:11/04/2003      short
12                   t                 c    12:t->c
13                   c                 a    13:c->a
18                   c                 t    18:c->t
19                   c                 a    19:c->a
14809                t                 c 14809:t->c
19243                t                 c 19243:t->c
23281                t                 c 23281:t->c
26207                t                 c 26207:t->c
26511                c                 t 26511:c->t

$`Sin847:5/04/2003->Sin846:25/03/2003`
      Sin847:5/04/2003 Sin846:25/03/2003      short
547                  c                 t   547:c->t
1726                 c                 t  1726:c->t
9554                 t                 g  9554:t->g
9590                 t                 a  9590:t->a
9676                 c                 t  9676:c->t
13348                t                 c 13348:t->c
14809                t                 c 14809:t->c
15997                g                 a 15997:g->a
26207                t                 c 26207:t->c
26511                c                 t 26511:c->t
28010                t                 c 28010:t->c

$`Sin847:5/04/2003->Sin2774:9/03/2003`
      Sin847:5/04/2003 Sin2774:9/03/2003      short
547                  c                 t   547:c->t
1726                 c                 t  1726:c->t
13348                t                 c 13348:t->c
14809                t                 c 14809:t->c
18967                t                 a 18967:t->a
19086                c                 t 19086:c->t
22551                t                 c 22551:t->c
23176                t                 c 23176:t->c
23737                g                 a 23737:g->a
23794                c                 t 23794:c->t
26207                t                 c 26207:t->c
26511                c                 t 26511:c->t
28010                t                 c 28010:t->c
28270                c                 t 28270:c->t

$`Sin847:5/04/2003->Sin2677:9/03/2003`
      Sin847:5/04/2003 Sin2677:9/03/2003      short
547                  c                 t   547:c->t
1475                 a                 g  1475:a->g
1726                 c                 t  1726:c->t
13348                t                 c 13348:t->c
14809                t                 c 14809:t->c
19086                c                 t 19086:c->t
22551                t                 c 22551:t->c
23176                t                 c 23176:t->c
23737                g                 a 23737:g->a
26207                t                 c 26207:t->c
26511                c                 t 26511:c->t
27113                a                 g 27113:a->g
28010                t                 c 28010:t->c

$`Sin847:5/04/2003->Sin2500:25/02/2003`
      Sin847:5/04/2003 Sin2500:25/02/2003      short
547                  c                  t   547:c->t
1726                 c                  t  1726:c->t
13348                t                  c 13348:t->c
14809                t                  c 14809:t->c
19086                c                  t 19086:c->t
22551                t                  c 22551:t->c
23176                t                  c 23176:t->c
23737                g                  a 23737:g->a
26207                t                  c 26207:t->c
26430                g                  a 26430:g->a
26511                c                  t 26511:c->t
28010                t                  c 28010:t->c

$`Sin847:5/04/2003->Sin2748:14/03/2003`
      Sin847:5/04/2003 Sin2748:14/03/2003      short
547                  c                  t   547:c->t
1726                 c                  t  1726:c->t
13348                t                  c 13348:t->c
14809                t                  c 14809:t->c
19086                c                  t 19086:c->t
22551                t                  c 22551:t->c
23176                t                  c 23176:t->c
23737                g                  a 23737:g->a
26207                t                  c 26207:t->c
26511                c                  t 26511:c->t
28010                t                  c 28010:t->c

$`Sin847:5/04/2003->Sin2679:15/03/2003`
      Sin847:5/04/2003 Sin2679:15/03/2003      short
547                  c                  t   547:c->t
1726                 c                  t  1726:c->t
13348                t                  c 13348:t->c
14809                t                  c 14809:t->c
18284                c                  a 18284:c->a
22551                t                  c 22551:t->c
23737                g                  a 23737:g->a
26207                t                  c 26207:t->c
26511                c                  t 26511:c->t
28010                t                  c 28010:t->c

$`Sin847:5/04/2003->Sin850:14/04/2003`
      Sin847:5/04/2003 Sin850:14/04/2003      short
10                   t                 a    10:t->a
13                   c                 a    13:c->a
14                   t                 g    14:t->g
15                   c                 g    15:c->g
18                   c                 a    18:c->a
547                  c                 t   547:c->t
1726                 c                 t  1726:c->t
13348                t                 c 13348:t->c
14809                t                 c 14809:t->c
26207                t                 c 26207:t->c
26389                c                 t 26389:c->t
26511                c                 t 26511:c->t
27028                c                 t 27028:c->t

$`Sin847:5/04/2003->Sin842:2/04/2003`
      Sin847:5/04/2003 Sin842:2/04/2003      short
13                   c                a    13:c->a
14                   t                c    14:t->c
15                   c                g    15:c->g
547                  c                t   547:c->t
1726                 c                t  1726:c->t
3420                 c                t  3420:c->t
13348                t                c 13348:t->c
14809                t                c 14809:t->c
26207                t                c 26207:t->c
26511                c                t 26511:c->t
28010                t                c 28010:t->c

$`Sin847:5/04/2003->Sin849:12/04/2003`
      Sin847:5/04/2003 Sin849:12/04/2003      short
547                  c                 t   547:c->t
1726                 c                 t  1726:c->t
13348                t                 c 13348:t->c
14809                t                 c 14809:t->c
26207                t                 c 26207:t->c
26511                c                 t 26511:c->t

$`Sin847:5/04/2003->Sin845:7/04/2003`
      Sin847:5/04/2003 Sin845:7/04/2003      short
14809                t                c 14809:t->c
21904                c                t 21904:c->t
25160                t                a 25160:t->a
26207                t                c 26207:t->c
26511                c                t 26511:c->t
27537                t                c 27537:t->c

$`Sin847:5/04/2003->Sin848:5/04/2003`
     Sin847:5/04/2003 Sin848:5/04/2003     short
3215                t                c 3215:t->c
